# Supplementary material for: 22q11.2 duplication: a review of neuropsychiatric correlates and a newly observed case of prototypic sociopathy
Source: Cold Spring Harb Mol Case Stud. 2019 Dec;5(6):a004291. doi: 10.1101/mcs.a004291 (PMC6913156; doi:10.1101/mcs.a004291)
Supplement: Supplemental Material [file supp_mcs.a004291_Supplemental_Table_1.xlsx]

## Sheet: Sheet1
Supplemental Table 1
PMID	Coordinates (Hg19)
23159380	18,651,000-21,798,000	Aggression, ADHD
18260141	19,310,701-21,653,767	Violent, Hyperactive
	19,310,701-21,653,767	Violent, Hyperactive
	19,310,701-21,653,767	Violent
	19,310,701-21,653,767	Mild Hyperactivity
7643363	17,900,001-41,000,000	Self Injury, Hyperoral activity
15800846	19,053,473-20,762,745	Aggression, Impulsivity
22118685	18,900,180-21,891,661	Dep
14526392	18,660,805-20,946,505	Dep, Anx
	18,660,805-20,946,505	Dep, Anx
	18,660,805-20,946,505	ADD
	18,660,805-20,946,505	Aggressive behavior, Dep, Anx
	18,660,805-20,946,505	Aggressive behavior
23972321	18,876,416-21,033,588	Autism
	20,929,677-22,473,906	ADHD
18445048	20,250,000-21,920,000	Attn P, Anxiety
18553513	21,098,100-22,412,400	Attn P
22876571	18,640,000-22,221,970	Attn D
	18,640,000-22,221,970	Attn D
	18,640,000-21,920,000	Attn D, IPB
	18,640,000-21,920,000	Attn D, IPB
	18,640,000-22,221,970	EPB, Attn D
	18,640,000-21,920,000	EPB, Attn D
	18,640,000-21,920,000	EPB, IPD, ADHD, OCD, CD
21866110	18,640,000-21,920,000	ADHD
	18,640,000-23,050,000	ADHD
21968682	19,028,001-22,200,001	ADD, Behavioral P
19528963	21,094,781-21,462,353	Schizophrenia
27519580	18,661,699-21,661,435	Schizophrenia
18076674	19,318,221-21,353,326	Behavioral P
	19,318,221-21,353,326	Behavioral P
	19,318,221-21,353,326	Poor Impulse Control
17339581	19,065,949-22,016,791	Behavioral P
18414210	19,758,297-21,454,122	AB
	19,758,297-21,454,122	ADHD, AB
15099348	19,318,221-19,435,224	ODD
25408897	18,896,971-21,377,825	Autism
22095694	18,641,000-21,920,000	Autism
	18,641,000-21,920,000	Autism
19046189	19,318,221-19,435,224	Autism
27026301	18,640,000-21,610,000	Aspergers
18925931	19,318,224-21,245,501	Autism
	19,318,224-21,245,501	Autism
20020400	19,318,221-19,435,224	Autism
2018060	12,200,000-22,200,000	Autism
17455106	18,887,459-19,447,450	Obssessive traits
	18,887,459-19,447,450	Autism
18707033	18,632,758-21,805,750	Behavioral P
	18,632,758-21,805,750	Behavioral P
27625811	19,276,249-21,470,000	Behavioral P
	19,276,249-21,920,000	Behavioral P
	19,276,249-21,342,880	Autism and Behavioral Problems
16007629	18,640,000-21,920,000	Behavioral P
23042811	18,640,000-21,920,000	Oppositional behavior, Dep
	18,640,000-21,920,000	ADHD, Behavioral Problems, Hypochondriasis
20045748	18,933,883-21,676,849	Neuropsychiatric disorder
20069037	18,164,000-21,920,000	OCD, Anx
Decipher 249936	20,742,449-21,461,607	Autism
*Breakpoints in the figure and table are as accurate as could be determined by our best efforts given the details and limitations of each paper.
*Four papers (15099348, 19046189, 20020400, 17455106) included duplications that may overlap with the LRC B-D interval, however this could not be confirmed based on the limited genetic information in these papers. The known genetic coordinates of the probes used in each paper were added to the figure with the acknowledgement that the actual duplications may extend farther.
